# Supplementary material for: LC-MS/MS Therapeutic Drug Monitoring of GS-441524 in Serum and Various Compounded Formulations to Improve the Treatment of Feline Infectious Peritonitis
Source: Animals (Basel). 2026 Jun 16;16(12):1851. doi: 10.3390/ani16121851 (PMC13296256; doi:10.3390/ani16121851)
Supplement: Supplementary file 1 [file animals-16-01851-s001.zip]

Archive with 1 entries (1 files):
- animals-4325631-supplementary.pdf
